# Supplementary material for: A Smart Monitoring System for Self-Nutrition Management in Pediatric Patients with Inherited Metabolic Disorders: Maple Syrup Urine Disease (MSUD)
Source: Healthcare (Basel). 2023 Jan 6;11(2):178. doi: 10.3390/healthcare11020178 (PMC9859191; doi:10.3390/healthcare11020178)
Supplement: Supplementary file 1 [file healthcare-11-00178-s001.zip]

Archive with 1 entries (1 files):
- healthcare-2130654-supplementary.pdf
